# Supplementary material for: A simple and rapid identification method for newly emerged porcine Deltacoronavirus with loop-mediated isothermal amplification
Source: Biol Res. 2017 Sep 21;50:30. doi: 10.1186/s40659-017-0135-6 (PMC5607838; doi:10.1186/s40659-017-0135-6)
Supplement: Supplementary file 1 — Additional file 1: Table S1. Positive rate of PDCoV determined by three PCR-based assays. [file 40659_2017_135_MOESM1_ESM.xlsx]

## Sheet: Sheet1
	S Table 1. Positive rate of PDCoV determined by three PCR-based assays
				Positive for PDCoV tested by
	ID	Farm	Specimen type	RT-PCR	Nest RT-PCR	RT-LAMP
	1	A	Feces	-	-	-
	2	A	Feces	-	-	-
	3	A	Feces	-	-	-
	4	A	Feces	-	-	-
	5	A	Feces	-	-	-
	6	A	Feces	-	-	-
	7	A	Feces	-	-	-
	8	B	Feces	+	+	+
	9	B	Feces	+	+	+
	10	B	Feces	-	+	+
	11	B	Feces	-	-	-
	12	B	Feces	-	-	-
	13	B	Feces	+	+	+
	14	B	Feces	-	-	-
	15	B	Feces	-	-	-
	16	B	Feces	-	-	-
	17	B	Feces	+	+	+
	18	B	Feces	+	+	+
	19	B	Feces	+	+	+
	20	B	Feces	+	+	+
	21	C	Feces	-	-	-
	22	C	Feces	-	-	-
	23	C	Feces	-	-	-
	24	C	Feces	+	+	+
	25	C	Feces	+	+	+
	26	C	Feces	-	-	-
	27	D	Feces	-	-	-
	28	D	Feces	-	-	-
	29	D	Feces	-	-	-
	30	D	Feces	-	-	-
	31	D	Feces	-	-	-
	32	D	Feces	-	-	-
	33	D	Feces	-	-	-
	34	D	Feces	-	-	-
	35	D	Feces	-	-	-
	36	D	Feces	-	-	-
	37	D	Feces	-	-	-
	38	D	Feces	-	-	-
	39	D	Feces	-	-	-
	40	D	Feces	-	-	-
	41	E	Feces	-	-	-
	42	E	Feces	-	-	+
	43	E	Feces	+	+	+
	44	E	Feces	-	+	+
	45	E	Feces	+	+	+
	46	E	Feces	+	+	+
	47	E	Feces	+	+	+
	48	E	Feces	+	+	+
	49	E	Feces	-	+	+
	50	F	Feces	-	-	-
	51	F	Feces	-	-	-
	52	F	Feces	-	-	-
	53	F	Feces	-	-	-
	54	A	Intestinal contents	-	-	-
	55	A	Intestinal contents	-	-	-
	56	A	Intestinal contents	-	-	-
	57	A	Intestinal contents	-	-	-
	58	A	Intestinal contents	-	-	-
	59	A	Intestinal contents	-	-	-
	60	A	Intestinal contents	-	-	-
	61	A	Intestinal contents	-	-	-
	62	A	Intestinal contents	-	-	-
	63	A	Intestinal contents	-	-	-
	64	A	Intestinal contents	-	-	-
	65	A	Intestinal contents	-	-	-
	66	A	Intestinal contents	-	-	-
	67	A	Intestinal contents	-	-	-
	68	A	Intestinal contents	-	-	-
	69	A	Intestinal contents	-	-	-
	70	A	Intestinal contents	-	-	-
	71	A	Intestinal contents	-	-	-
	72	A	Intestinal contents	-	-	-
	73	A	Intestinal contents	-	-	-
	74	A	Intestinal contents	-	-	-
	75	B	Intestinal contents	+	+	+
	76	B	Intestinal contents	+	+	+
	77	B	Intestinal contents	-	+	+
	78	B	Intestinal contents	+	+	+
	79	B	Intestinal contents	+	+	+
	80	B	Intestinal contents	-	-	-
	81	B	Intestinal contents	-	-	-
	82	B	Intestinal contents	+	+	+
	83	B	Intestinal contents	+	+	+
	84	B	Intestinal contents	+	+	+
	85	B	Intestinal contents	+	+	+
	86	B	Intestinal contents	-	-	-
	87	B	Intestinal contents	+	+	+
	88	B	Intestinal contents	+	+	+
	89	B	Intestinal contents	+	+	+
	90	B	Intestinal contents	+	+	+
	91	B	Intestinal contents	-	+	+
	92	B	Intestinal contents	-	-	-
	93	B	Intestinal contents	+	+	+
	94	B	Intestinal contents	+	+	+
	95	B	Intestinal contents	-	+	+
	96	B	Intestinal contents	+	+	+
	97	B	Intestinal contents	+	+	+
	98	B	Intestinal contents	+	+	+
	99	C	Intestinal contents	-	-	-
	100	C	Intestinal contents	-	-	-
	101	C	Intestinal contents	-	-	-
	102	C	Intestinal contents	-	-	-
	103	C	Intestinal contents	+	+	+
	104	C	Intestinal contents	-	-	-
	105	C	Intestinal contents	-	-	-
	106	C	Intestinal contents	-	-	-
	107	C	Intestinal contents	-	-	-
	108	C	Intestinal contents	+	+	+
	109	C	Intestinal contents	+	+	+
	110	C	Intestinal contents	-	-	-
	111	C	Intestinal contents	-	-	-
	112	C	Intestinal contents	-	-	-
	113	C	Intestinal contents	-	-	-
	114	C	Intestinal contents	+	+	+
	115	C	Intestinal contents	+	+	+
	116	C	Intestinal contents	-	+	+
	117	C	Intestinal contents	+	+	+
	118	C	Intestinal contents	-	-	-
	119	D	Intestinal contents	-	-	-
	120	D	Intestinal contents	-	-	-
	121	D	Intestinal contents	-	-	-
	122	D	Intestinal contents	-	-	-
	123	D	Intestinal contents	-	-	-
	124	D	Intestinal contents	-	-	-
	125	D	Intestinal contents	-	-	-
	126	D	Intestinal contents	-	-	-
	127	D	Intestinal contents	-	-	-
	128	D	Intestinal contents	-	-	-
	129	D	Intestinal contents	-	-	-
	130	D	Intestinal contents	-	-	-
	131	D	Intestinal contents	-	-	-
	132	D	Intestinal contents	-	-	-
	133	D	Intestinal contents	-	-	-
	134	D	Intestinal contents	-	-	-
	135	D	Intestinal contents	-	-	-
	136	D	Intestinal contents	-	-	-
	137	D	Intestinal contents	-	-	-
	138	D	Intestinal contents	-	-	-
	139	D	Intestinal contents	-	-	-
	140	D	Intestinal contents	-	-	-
	141	D	Intestinal contents	-	-	-
	142	D	Intestinal contents	-	-	-
	143	D	Intestinal contents	-	-	-
	144	D	Intestinal contents	-	-	-
	145	D	Intestinal contents	-	-	-
	146	E	Intestinal contents	+	+	+
	147	E	Intestinal contents	+	+	+
	148	E	Intestinal contents	+	+	+
	149	E	Intestinal contents	-	+	+
	150	E	Intestinal contents	-	-	-
	151	E	Intestinal contents	+	+	+
	152	E	Intestinal contents	-	-	-
	153	E	Intestinal contents	+	+	+
	154	E	Intestinal contents	+	+	+
	155	E	Intestinal contents	+	+	+
	156	E	Intestinal contents	+	+	+
	157	E	Intestinal contents	+	+	+
	158	E	Intestinal contents	+	+	+
	159	E	Intestinal contents	+	+	+
	160	E	Intestinal contents	+	+	+
	161	E	Intestinal contents	-	-	-
	162	E	Intestinal contents	+	+	+
	163	E	Intestinal contents	+	+	+
	164	E	Intestinal contents	+	+	+
	165	E	Intestinal contents	+	+	+
	166	E	Intestinal contents	+	+	+
	167	E	Intestinal contents	+	+	+
	168	E	Intestinal contents	-	-	-
	169	E	Intestinal contents	-	-	-
	170	E	Intestinal contents	+	+	+
	171	E	Intestinal contents	+	+	+
	172	E	Intestinal contents	+	+	+
	173	E	Intestinal contents	-	+	+
	174	E	Intestinal contents	+	+	+
	175	E	Intestinal contents	+	+	+
	176	E	Intestinal contents	+	+	+
	177	E	Intestinal contents	+	+	+
	178	E	Intestinal contents	+	+	+
	179	F	Intestinal contents	-	-	-
	180	F	Intestinal contents	-	-	-
	181	F	Intestinal contents	-	-	-
	182	F	Intestinal contents	-	-	-
	183	F	Intestinal contents	-	-	-
	184	F	Intestinal contents	-	-	-
	185	F	Intestinal contents	-	-	-
	186	F	Intestinal contents	-	-	-
	187	F	Intestinal contents	-	-	-
	188	F	Intestinal contents	-	-	-
	189	F	Intestinal contents	-	-	-
	190	F	Intestinal contents	-	-	-
	191	F	Intestinal contents	-	-	-
	192	F	Intestinal contents	-	-	-
	Positive Rate for PDCoV			0.3281	0.375	0.3802
				(63/192)	(72/192)	(73/192)
	Note: the agreements of RT-PCR/Nested RT-PCR, RT-PCR/RT-LAMP, and
	Nested RT-PCR/RT-LAMP are 87.49%, 86.30 %, and 98.63%, respectively.
